# Supplementary material for: Bias in logistic regression due to imperfect diagnostic test results and practical correction approaches
Source: Malar J. 2015 Nov 4;14:434. doi: 10.1186/s12936-015-0966-y (PMC4634725; doi:10.1186/s12936-015-0966-y)
Supplement: Supplementary file 2 — 10.1186/s12936-015-0966-y Simulated data used to illustrate Bayesian model 1. [file 12936_2015_966_MOESM2_ESM.csv]

t1	x1	x2	x3	x4
0	-0.812316540072156	0.171831259836151	0.172338497513588	-1.42357923679289
0	-0.436010949245179	0.628578246554416	0.699147151642578	1.24642999631277
0	0.272477086078528	0.52565487781222	-0.332150901994871	-1.00381902552083
1	1.45613291054951	0.543656511011771	1.62289490176585	0.114638981756005
0	-1.03759724970496	-0.107271370621972	-1.23811536333692	-1.31468805998
0	1.42147925376941	1.58654375426757	-1.50914717919541	-0.387075016097706
1	1.58484730950135	-0.345822359394297	0.0823881014365438	0.824646268032672
1	0.582882816569186	1.177897593475	0.335367425729373	0.651689064146255
1	0.471052911913844	0.861449725686408	1.22729253354444	-1.33857667347798
0	-1.53136831785342	0.0983425592195222	0.595134461754479	0.370975262301754
1	-1.0224460767793	1.2616784498364	1.58712623520575	-1.59666029696019
0	-1.12627824366149	-0.124707308965893	0.106847680897969	0.498175381961511
0	0.675445895062711	-1.68804530256449	-1.35245408879903	1.59314218892465
1	-0.393727380256214	0.763089737266969	1.75893828972675	1.14047238110619
0	0.967759575518687	0.725018367533414	-0.270047061628407	1.14140982219595
0	0.0072156006083148	-1.07734510578334	1.4199653750327	-0.375557361669109
0	0.783435324117742	0.48481522603359	1.35571685457914	0.975782651646866
0	1.7515516620146	0.130284834458687	-0.628974172212755	-0.313109456599429
0	-0.408087559340544	-0.573607335111857	-1.18943511793408	-0.822329146780666
0	0.994597699625479	0.457026669286507	-0.733527040024023	-0.269441390723708
1	1.54965739692275	1.10858064657745	-1.62327043462369	-0.0155920823670698
0	-1.00067589847937	0.699083640524595	1.15991773694346	1.192915977045
0	0.550678956610498	-0.528546499673988	-1.04557004298001	0.773203558955809
0	-1.30629199346742	-1.27863837272409	1.240207441324	1.57998396410853
0	-0.80627390212934	-0.393911127206075	-1.07275481703824	-1.33303584613237
1	-0.386631629921639	1.44570089885886	0.969843858774188	1.10744464741966
0	-1.70218500767496	1.02407519947514	0.131744503989057	-0.165329806016234
0	-0.399783273692567	0.868438627542054	-0.710360786356266	1.16697378866518
1	1.32018478579236	1.54472315489813	-0.469212488396986	0.231782247243043
0	-0.548162589300211	1.66960305483723	0.768274019206916	1.53705368135024
0	-0.0479131489212545	0.349845568230299	0.380003617215095	1.5144265227377
0	0.366760503284063	-1.61567083353005	-0.0377315007670579	-0.720948051132715
0	-0.0074601085296602	-0.569776881925498	-0.492557025302529	0.797662618151867
0	-1.09217963293777	-0.770010096717423	1.66683581919851	-1.43069136954948
1	1.17082225032054	-1.31654897262806	0.565714656553508	1.33241995961862
0	0.60995087212688	-1.56852718155895	-0.971569948704972	-1.22187645251825
0	1.0538754999893	-0.454432469473029	-0.421414792634304	0.185588745959361
0	-1.36845285217034	-0.568302223365911	0.111499990730361	0.333915890436041
0	0.804938989749205	-1.12425961155922	1.37670796293387	-1.22340741211787
0	-0.297826541371094	0.402068313486504	-1.12078283525939	0.0304259740160455
0	1.14813763855292	-0.360650438965951	-0.854752275222312	-0.443528506155865
1	0.534395045469441	1.53936160039379	-1.08548829099331	-1.65536457180413
1	1.01396634161939	0.509618751280704	0.45801180556449	-1.50652650707913
0	0.202531479825872	-0.596009165595728	0.072578449968931	1.27221518718182
0	0.120233520448502	-1.04423699610292	-0.999550717657397	1.07721483404498
1	1.03663840545577	-1.3228679889591	-0.248603173278505	-0.290340500839865
0	-1.66709804664402	1.67659093605541	0.34872295066295	1.40442699847949
0	-0.0650317255364725	-0.423890498521687	-0.586418782808094	-0.0758818189109451
1	0.83530312033522	0.198436134071495	0.00189095198133411	-0.0839058912693136
1	0.695595167287976	0.779953205054815	1.56957115416016	0.525240292043653
1	-0.063656757763494	1.25028820396623	-1.48541292657832	-1.12226348589306
1	1.29024922840472	0.233117247511388	0.186198237342749	-1.34922897606997
0	-0.203154111178184	-1.678141777333	-0.129099337600327	1.20380626740999
0	-0.88541875926196	1.37123654733953	1.45662149745365	-0.867204251542777
0	-1.49998066922364	0.909164338272845	1.37002468475078	0.183983119498467
0	-1.39837463304877	-0.412896070450986	-1.08462469264572	1.1634671959958
0	-0.633144989101165	-1.3954050153265	0.929393615445637	-0.501505238503022
0	0.0811071544428335	-1.54660805232366	-0.264770216655138	1.58434864430514
1	0.587144005755951	1.08120016320974	0.261742225793264	1.23009465966538
0	-0.313512791646541	1.10900041168805	-1.36870363821468	0.846028580771231
1	1.47260940190547	0.514330811597691	-1.24422970782496	-0.921194526379592
0	-0.713154387930358	-1.26331129501198	1.52100409340544	0.898308653343987
1	-0.129143971216678	-0.551504903512259	1.36250774954255	1.24777871056332
0	-0.576237901295584	0.775367148657794	-1.08473921571593	-1.52047488397356
1	0.54784365913769	1.37456139322258	0.174920725381006	-1.00086093901655
0	-0.838759638966484	0.655560275277632	1.5367332697232	1.17791201028535
0	-0.060389698542104	-0.892897022390103	-0.529012887610744	0.506643781057912
1	0.955297560098624	0.478139176126629	-1.09299088573728	1.22984975431512
0	-1.45209197657949	-0.759478114167224	1.60483872535935	1.04429760628923
1	1.34005795586658	1.54604004764888	-0.0617444437579487	-0.462192750911888
0	-0.55266652412949	-1.17622455822589	-0.887891385844554	-1.36354973007295
0	1.2134136434262	-0.290841914366746	-1.63595166234454	0.248119327634961
0	-0.525804575471358	-0.857369814769207	0.474582691733754	0.514893650491357
0	-0.571366193496657	-1.39423203880212	-0.266416039516082	1.0728429609022
1	-0.0681335792326839	1.10352845149081	1.43496515748645	-0.148600967198741
0	1.39962647393958	0.0734928840295651	0.0870968328068317	1.61296767367563
0	1.30129675035604	0.558659890420446	0.841495283990511	0.833616313262841
0	-0.372952967286333	-0.325111115339509	-1.54886140900418	-1.22142631200566
1	0.994158189206807	1.154183892538	-0.345385674343358	-0.949512397573801
0	1.64111823387572	0.7955783549018	-0.320314477385396	1.16004550227577
0	-0.215287428982733	-0.529656705804928	-0.487618600476423	-0.116066142306868
0	0.765421017182845	1.51641293265973	-0.396617111508072	1.38455287427104
0	-0.337640268405454	0.486899441482501	0.541483110458623	1.38718462612395
1	-0.601094953680055	-1.59557300686432	-1.53030037834876	1.06501317565891
0	0.922742521601844	0.315810339870465	0.737897866430576	0.222286041840762
0	-1.0340312433564	-0.301131600597102	1.14611028395501	0.384119454938856
0	0.760502720392005	-1.45381510040654	0.0923661090469227	0.981543528226393
0	-1.31992732715686	0.0828369968374126	-1.25782623393039	-0.20150254739775
1	-0.882978992403261	1.56203760804179	1.45647729501272	-0.291818536086662
0	-1.24364471321172	0.698282713714706	-0.229370558880037	0.217568991056401
0	-0.90365907277255	0.169442390845765	-0.0227644232664008	-1.16115141590673
0	-1.54143426516672	-0.888205554841543	0.797816072267635	1.02372280938396
0	0.517552181476199	0.934331396819766	-0.815735069527142	-0.0151195570771302
0	1.34340357093934	0.504821311111045	-0.618182250298447	-1.19826038830618
0	0.999784243064409	1.11213875768522	0.766234117426154	-1.29893952671953
1	1.06470761729439	0.493274767341865	0.996023250121181	-1.2972678070665
0	-0.142525520962978	-0.0813798617015325	-1.59552727659844	-1.65066797821476
0	-0.302027952637503	-0.0295112570255584	0.242459549153334	-0.872117670610622
0	1.1125735430326	-0.421860939913872	0.588350555886351	1.26146903421173
0	0.385705328607604	-0.181349059943618	1.54312307437774	-1.40911597588922
1	0.561444706872652	1.05766232675146	0.718060712009715	-1.20482561824283
0	-0.502813744545432	1.44774343867461	-0.775054821426271	-1.50804331349254
1	-0.795545864691358	-1.21340144668076	-0.237237812736231	-1.55337139623053
1	1.75429754612949	0.838209324555021	-1.22260872099163	1.38562306179114
0	0.486509663000608	1.60742014650426	-1.19157362742555	1.13279627110597
0	-0.996914742996338	1.60447428860856	0.54614084404553	-1.07045466725915
0	-1.29281874742699	-0.521478169701606	-0.458200110607581	-0.0163636288154208
0	-0.0618975787296591	-0.373915595853048	-0.197165221007601	-0.643725979699414
1	1.51213541569962	1.52326876622982	1.56961933098608	-0.752273112149535
0	0.363919702274974	-1.35248032809963	-0.330079133665823	-1.23912294765055
0	1.69601251813183	1.4681215480894	-0.861169186706341	-0.235866276394004
0	0.833463415616286	-0.536681035755336	0.71767422252443	0.652202008937825
1	-0.490355644139083	0.0999072590979817	-1.60914588228936	-0.550102107648166
1	-0.226531902256837	0.119436586732426	0.7034901100086	0.669864123405537
0	-1.22632448955828	0.718643819642464	1.06441561138349	1.13391074415204
0	-1.70328890676855	-0.333582881299276	0.0926076588046304	1.27415933511359
0	0.776191092532567	-1.19532513723678	-0.589335139272935	0.887557355241583
0	-1.38525143722699	-0.55687674290179	0.878172004257797	-0.593522509054735
0	-0.174256696432128	0.418695247154814	-0.600828696925358	-1.52605889692088
0	0.50983226586327	-1.52031632187429	1.00639771173354	1.30773442074287
0	1.75131350525466	1.18510324478554	-1.25946421894056	0.459505727961133
0	-0.000216481782875556	-0.991447660653327	1.085169994192	0.180948024333659
0	-0.0399031187939611	0.121710912760574	0.0362092260082956	0.886693144440651
0	-1.13727078859719	-1.25084587300152	1.20545538079334	-1.34367553682835
0	0.914743805075265	-0.609219844867888	0.950706381424955	0.825680924431031
0	-0.147392667820235	0.399694335334979	1.44219418703392	1.24945915592015
0	0.0547607762745925	-0.843839391271612	-0.690681530710029	-1.64082552472275
0	-1.01690275676	0.446696334404737	-0.118730642111011	1.44834938654645
0	-0.94238291061126	-0.0615010065778551	-0.712650492161184	-0.31054716442053
0	0.353158156297069	1.4797593885536	-0.514642264661679	0.961431289807948
0	0.279602698665064	1.20497387295271	1.31037958708804	1.58564471500159
0	-1.47744320987011	-0.452478233434057	-1.26717793404558	-0.555626393467094
0	-1.6240042349963	-0.645539764237705	-0.267267615950962	0.956272154796861
0	0.519342496538497	1.10630980990815	-0.254210621249522	-1.36866342688709
1	1.52816222450429	-0.176730178196317	-0.150238172403246	-1.52078540469273
0	0.361560028839155	-0.639829217543499	-1.03757340805551	0.0491539554269006
0	0.230289532718721	-1.38258919269405	-0.734145001689082	-1.50616181159959
0	0.107202867365881	-1.49467595400532	0.61259204977761	-1.36921242794055
1	1.72751223854902	0.632604653410002	1.14779047504314	0.626817451905758
1	0.0423086009834573	0.55969184767933	-0.202541844114232	-1.55030750135634
1	0.660498998907403	1.36521253647277	-1.09548836783851	-0.230772298320766
0	0.373732781942423	-0.688144719927716	-0.655903012257689	0.863252698107368
1	-0.906344145975429	1.46147491427052	1.10016633783251	1.10479978800672
0	-0.838233218366167	-1.02776423499687	-1.08118940182702	-0.392180618617313
0	0.824699894915051	0.983161505087935	1.05798025260523	0.384378175275758
0	-0.152068135967641	-0.950625427119613	0.14978974450768	-0.517033363386461
0	-1.13132546800094	-1.61097248956546	-0.548440049344689	0.106939819887559
1	0.886074282094124	1.22041187262422	-0.701839685039401	-0.80014034754556
0	-1.37888620018184	0.617788746942493	1.09937649442501	0.242140299927766
0	1.30202200007224	1.49303620227834	-1.28712670299654	1.35150018828298
1	0.419983356093311	0.58626989905464	1.22325170028014	0.219356679028535
0	0.217084685357772	1.15598994105816	-1.37180326296237	-1.47818514808056
0	-0.58900559760066	-0.483096545212595	0.810981447310858	-1.32617673086138
0	-0.150089411281249	-0.379307980428839	1.3138579908632	-0.57248633813678
0	0.0168927214808683	0.21784833185994	1.70349743544009	1.63386185585186
0	-1.11106719255694	-1.39163707479685	-0.790925313938606	0.713570422121049
0	0.119919468797391	-1.05569037002581	-1.55784122603112	-1.40326735048605
0	-1.48375631494108	0.287260497016022	-0.880342977413748	0.379919329772086
0	-0.769088985178859	0.843940038157267	-1.22556884091315	-0.0231409098766456
0	-0.998709937033535	1.23813957132869	-0.325461904664889	-0.769861390516817
0	-0.744260077502548	-0.449371223465369	-1.35447369847651	-0.689860173501412
1	1.40984727713853	1.00508223070489	-0.676517610771744	-0.0829601417953879
0	-0.174429734450108	-1.5171087826843	0.294672924746887	1.54550260139304
1	1.00356162892546	0.407730656274365	-0.519347821559088	-0.255022063184075
1	1.35875655854865	-0.50098784488553	1.58352306676404	1.14577833040824
0	-0.291297619936443	0.286788891135522	-0.352600166763714	1.51135022695438
1	-1.52423079258031	1.39667773705449	1.61717587987123	-0.711972801042333
0	-0.565321595581611	-1.03641848014948	-0.708419899147419	0.135493286635861
0	0.804991935296761	-0.458608855315977	0.707591199338353	0.27051743361381
0	-0.557811235926295	0.571128470300666	-1.17438889358706	-0.812541086792776
1	0.475641626019949	0.900618248176685	1.12780336798243	1.25900731529073
1	1.21755807414981	0.0630797704535336	0.965005892837478	1.27306119260732
1	1.27232675171593	1.10474526229262	-0.129974598771779	1.6229816028775
0	-0.368118387196178	0.0795920921654647	-0.0811728467768742	-1.32781866645814
0	-0.406468525306445	-0.00672223776803291	0.68408068137221	0.395106378847148
0	1.41108729527632	-0.285275287864092	-1.38843987672396	0.68148236117597
0	0.524708393461486	-0.481720160479641	0.568406597611367	-1.17134396567201
0	0.866239455157999	-1.29532456046377	1.05839532110468	1.30140670463443
0	0.387011819799403	-0.700174056144632	-0.879186186598296	-1.12442950592335
0	1.4380397215121	-0.773353479026282	-1.50284151439436	-1.260369531442
0	-0.712706901205408	0.907705603085123	-0.32748314497203	1.59040627626116
0	-1.07438176281897	0.934804066954714	-0.46617233226712	0.422875729913883
1	1.3793406684873	-1.22598264561763	-0.116419478557391	-1.60240996641299
0	0.027123216886318	0.0401837801424587	-0.320011810863667	1.09602844820516
0	1.34618603545	0.318508044081687	1.49749501657195	1.66143699349378
0	-1.08167556814204	0.00720243014540512	-1.0477727792157	1.22573028198672
0	0.926328223822293	-0.400651236983177	-1.13034768526444	-0.344044516897564
1	0.807720099947816	-0.264413891147036	0.454087279667804	1.45276301492399
0	1.58149263171422	-1.67567693231203	-1.58389014073051	-0.584376508521909
1	0.18350808714588	1.41557161199878	-1.41678020270128	1.5733843991596
0	0.762700388357936	-1.44515465450466	1.02052214463698	0.207951366582006
1	-0.376780583496509	0.0124179002626745	1.55678612189276	0.263690153315691
0	-1.39340865264002	1.07782577160327	-0.93428529817062	1.08112378723076
1	1.52352751145242	0.32244181876946	0.557169814765657	-1.00524602443712
0	-0.749759074208528	-0.271037237460818	-0.509645261375925	0.395821438987673
1	0.335020286467122	0.189315300577795	1.62437764892149	-0.918225465454705
1	-1.3599219633262	0.97197502349955	1.1516672007193	-1.58233970585149
1	1.21717856846589	-1.14448242071442	0.888649439973957	0.853961248492814
0	-0.627173042467059	1.58968947232834	-0.881274002457031	0.459678300492495
0	1.01367894559062	-0.102949430140068	-1.48649296951574	-1.47358062777023
0	-0.805259015359518	1.45103362888005	-0.389453815922569	0.578417656919327
1	-0.977723960469914	1.35292557772033	0.892468816532356	0.63754254342064
0	0.0746218339669597	0.841821533413435	1.54943423379563	0.816394134368682
1	-0.800168022415874	0.588705275647151	0.659304637141004	-1.25305544157663
0	-1.11000138266793	0.491444002265553	0.755558859579696	-1.162737384906
0	0.0809019958904223	-1.46624780809178	1.25574938584599	-1.07525473595174
0	0.236932840105067	-0.273064212357018	0.771971768149954	-1.6368247581131
1	-1.2935793464956	0.0922904764608697	1.29398943089726	0.44512508315979
1	-0.844580518172794	1.49518152115881	-0.1188960132779	-0.42453541119531
1	0.784553376922753	0.710151172249129	0.671017179280041	-0.741135448198037
1	1.6439134361514	0.751930009544477	-1.20573715881536	-1.09165304287514
0	-1.39599328240226	-0.11444312756957	0.874613001356727	-0.987699867428894
0	0.944398324633363	-1.30604226731054	-1.41290001671433	-0.927199773860989
1	1.59646341734238	0.951549534142922	-0.682610896410228	-0.822053962485791
1	1.13997867190265	-0.223339154918863	-0.235256746589619	-1.09968478290016
0	-0.661308730770281	-0.246164611806107	1.58335315801979	1.404238919188
0	0.543286965307478	-1.6220718037978	1.69934021837241	-0.515944585750139
0	1.61548459282947	-1.21653230879624	-1.50994557226174	-1.3828282034078
0	1.61681594156426	-0.276345139107767	0.366983110240919	-0.407654710691115
0	-0.549467799319386	0.897187059324686	-1.54022650836826	0.143802579128364
0	-0.823027197446108	-1.6994965241874	0.290223066982035	0.955592868568129
0	-1.16546638536215	0.340154283250437	-1.30695126303266	-0.599233119561016
1	-0.612333430343103	1.36872286953458	0.512534914725887	1.1255938731969
0	0.0510738712783518	0.691203144041669	1.15615613547297	1.66008108552139
0	1.51176128699612	-0.8215129452134	-0.445826925390612	-0.955277713410405
1	0.0540192657741031	1.18308882920207	-1.18467572876033	-0.209498459212878
0	-0.840155652814445	-0.579449568622727	-1.36605647736841	-0.404615699857998
0	-1.58546028151882	0.253941950448065	-0.44445340733224	1.55049380480848
1	-0.274595537831188	-0.241678313006264	1.76407216797063	0.469538216251736
0	1.26480820126681	-1.53999436439655	0.179725063562004	1.01930680042281
0	-0.523873236914433	0.77002544860527	-0.4941958208503	1.39552832964607
0	-1.28551264153187	0.151372235361934	-0.568275411506094	-1.47107018794462
0	-0.427670706941021	0.842978906159499	-0.334412449182327	-0.0750825059683828
0	0.479192743975675	-1.54280150045234	-1.57943404071149	0.655326419038462
0	-0.372637458599261	0.719489418175904	-1.51790476480811	-1.51754844550157
0	0.684640423929912	-0.701764935730848	1.36137601851125	0.855124599907965
0	0.683883556615553	-0.750189790656024	-0.267927189724385	0.304817102493725
0	0.209111691720416	1.11088336250497	-0.0377245363541489	0.0331849168285191
0	-0.23305906916708	-1.42146315540634	-0.266995374048654	-0.158508161084649
0	-0.15154141376992	-1.57043846041842	0.758065466996624	-1.58147937969138
1	-0.667835153137614	-0.52789778742023	-0.277842746925879	1.53805679598544
0	0.291891752493737	0.131499880755174	0.0736791719656967	1.62395693085062
0	1.46376564889862	0.360131435198794	-1.51641845701975	0.447027115162309
0	-1.24611645925674	-0.791420575769873	-0.623875647898949	-0.248661317544685
1	-0.284508795500688	-1.01670162961259	1.64975299812137	-0.778096149566219
1	-1.00497057155232	-0.415867776565356	1.5548737611485	-1.39795251413729
1	-0.236144040804784	-0.106168102763878	1.64379316773672	-0.566490521458731
0	-1.28110896113123	1.13009636548564	1.06756434212938	1.31219930031623
0	-0.125505977594542	-1.30199163796029	0.938238364105606	-0.644669903205987
0	1.57878277492957	0.586114461599797	-1.41727213771344	-0.325678457109295
0	0.939990503226405	-0.0239896377007273	-1.17947404164193	0.245241224551109
1	1.5433204048443	1.3573482750249	-1.22018669134144	0.322523159633721
1	-0.088155920040394	0.161909073672178	0.964797869717334	0.232667086665806
0	0.380957275744352	-1.27783181139271	1.44670527303162	-0.93985831270456
0	-0.0376436447267664	-0.210217672382128	-0.265892253879752	1.06591989255968
0	-1.36540792806587	-1.06075305935917	-1.01855004054564	-1.54425325062024
1	-0.87507869606716	-0.234431939291952	-0.361964254250125	0.417786951271048
1	0.0100932162236936	-0.948912537343235	0.0882140171565535	-0.222216830678278
1	-0.433389157258932	1.55782421675527	1.48102845726029	-0.47725635482022
0	1.54960847404357	-0.188358644973806	-1.38075492933391	0.911139036348765
0	0.0999967414211141	0.931274305301472	-1.26756240674135	-1.0885095679378
0	-0.63006380263415	-1.17682464626417	0.936494429570225	-0.0232231978633455
0	-0.768347434410596	1.23667426662991	-0.601226979016062	0.789608297100676
1	1.03022968661158	-1.01358619204926	0.832339353386833	0.036051915176335
0	0.729941225943981	-1.10962331270083	-0.848362840803505	-0.0835977480310072
0	-1.16697102029589	-1.1541015259275	-0.297354057271589	0.292244549337097
1	-1.52193989814487	0.209611037332809	0.093927340605628	0.241063399611798
0	0.914336765274114	0.761093839869483	1.57135647627385	0.515517740379853
0	0.440331524821344	1.26770489532399	-1.4449423258576	1.21583570852937
1	-1.15091456947932	0.697207530437082	-0.600656136019294	-0.344260064819439
0	-1.5298584333169	-0.0894610327975928	-0.818974074096696	1.53230169672318
1	-1.36462100373501	1.0781949092892	-0.325584978190144	-0.397461998031552
1	-0.402153749574917	-1.65914908771146	0.966300800692247	-1.09971613074155
0	-1.15185291214285	1.67708693572637	1.31395774988762	-0.894770471110501
0	-0.695333008006285	0.446761175415438	0.679485065380126	1.49833338584408
1	-1.0710307033789	-0.256316722926753	0.671453918115172	-1.38816218759179
0	-0.841748332823608	-1.61902319300757	-1.07843027691627	-1.02323793544759
0	-1.10977727114295	0.85016813686454	1.10269150003147	-1.41752268459327
0	-0.0647364961931079	-1.0051106456864	0.791931665670625	0.349267593828896
1	0.970920736248843	1.68847784933293	1.53300896890618	-0.947282311997367
0	-1.65137057942634	1.37441757929786	-1.61722765073231	0.292535460687235
0	0.111731488805566	0.710970236587676	0.396405598655735	-0.903789895803599
0	1.35769780866863	0.773872925104566	-0.388704559110248	-0.36398683098029
0	-0.432695018917458	-0.106407188873585	0.894432157543472	-0.507307691133594
1	-1.58017212687383	1.22203535868275	0.963236888167278	1.39325359241937
0	-1.26014943556392	-1.15231682990435	-0.751268154575523	-1.29310983118351
0	-0.614719192365271	0.397485951844676	-0.771058098764416	-0.816907919521002
0	-1.20295857911633	-0.720031868055378	0.678560366988835	-1.04462631018057
0	-1.2827389258113	-0.162083350990655	0.0173308754579711	0.81744211784652
0	-0.968333044028759	-1.56028127069459	-0.348219503271623	1.44185884906876
0	-0.950420957247273	-1.11060402396689	-1.45290055977209	-0.0182161417313396
0	-1.28560365738281	-1.51841100506023	1.43152252564946	0.482455234193532
1	1.71504664340609	1.50099046539328	1.09877899286267	-1.08067862847216
0	-0.595230314087458	-0.548325093622564	0.00205307860922646	0.342533324615476
1	0.0398296971362783	0.0484415104168676	-1.53298676905537	1.29123572827783
0	0.655749741298118	0.413894358071153	0.108041773163103	-0.0332164131178016
0	-1.3994231154684	-0.907592038434423	-0.3669704815811	-1.60512803672258
0	-1.3297725692701	0.0422198019944948	0.0620979600069808	-1.06872434056985
0	-1.5714169383145	1.03140183558017	-0.277496430804917	-0.66893711792553
0	1.5304166297628	-0.52951932736817	-1.57122497725966	-0.74365405988688
1	0.62846519550789	1.20901317854047	0.150043000880571	-1.46111892494944
0	-1.41463995198364	-1.59843071403922	-1.09434432985278	-0.482602796538486
1	-0.0107962064374729	1.59154719349475	-0.941432098758725	0.25605662543264
0	-0.120369064597096	0.822161555460511	1.69210480325371	0.11611086037456
1	-0.425095300964239	-0.785006468859113	1.66176596307394	0.346791659666733
0	1.74870374182755	0.590535453083713	0.956339163871147	-0.04674392780795
0	-1.12700547142933	-0.530599957217734	-1.38169414016993	-1.22785326951731
1	1.12162676077822	1.50988127400776	0.121094903081159	1.54714006670524
0	-1.50786010931855	-0.562357053769172	0.409993830684419	0.807174456751275
0	-0.336032981877871	-1.60771413658732	-0.148375008424642	-0.444229873868302
0	-1.25126876687046	-0.511395445274589	-1.63724078337491	-1.16389173990256
0	-1.0671470245668	-0.397163581581701	-0.153410733591383	-0.910312838384157
0	1.22015993934082	-0.499946429085072	0.0702781180002216	0.816020498320026
1	0.791537374324933	1.55398327963166	0.646975863492305	-1.49782277305949
0	-0.806304205683225	-0.408694412926618	0.733330948883546	0.312544874028223
1	-0.00230574890308985	0.145129624094019	1.03307671670229	-1.15581155201478
0	-1.45609103406716	1.4359797449673	-1.16744338658692	0.874868728272412
0	-0.500389042764694	1.40715099290232	-1.08460909576856	1.64945537037927
0	1.67144006439857	-0.888967205745509	0.954535583960227	-1.08669033199701
1	0.455523332861011	0.726726031994924	-0.125533176808318	0.396291812521692
0	0.596367375388537	-0.527198771300532	0.510408017897308	0.125944316672295
0	-0.64649398933798	0.172193288746476	-1.28545643263379	1.05969494955767
1	-0.31753852530134	0.814880333360827	1.21445160523503	-0.594457743314795
1	1.76627446143718	1.07621368702476	-0.500857417550826	0.27367780534251
1	1.26862314792064	1.24637706173574	-0.960565357809159	-1.43005902867766
1	1.61616560469864	-1.59357239566025	0.732265273481386	0.234755554278929
0	1.11763794034466	-0.966314117398093	-1.07560479063331	0.201550780879224
0	1.0113168848511	-0.465797061418375	-1.38992403475643	-0.219911393308888
0	-0.80395335253334	-0.674509660867887	-1.51210132598035	1.53840719477666
1	0.940617594081757	0.763305861809417	1.25026014817466	0.703263754050321
1	1.73180548088333	0.667589699521556	-0.365442141287659	-0.805269519316665
1	-0.713146706647154	1.38399452433272	1.36889043054301	1.41756769897342
0	-0.33991070434669	1.16444536333693	-1.33399906579184	-0.264418498164564
0	1.11702531876859	0.936041619615738	0.0529870015005175	1.05317338382166
0	-1.47713511784944	-0.350432925365046	0.936684268144076	0.847830938537155
1	-0.465754924894345	0.248902308329859	0.429094848969799	-0.293297573521148
0	-0.187287438268209	-1.45564617318086	0.164144960872798	0.0474318564503118
1	-1.19631409492485	1.25767697127761	1.46975721064269	0.140275129785151
0	0.305485265224344	1.54143918685393	1.72801890796627	1.57863739695978
0	1.67480505977537	0.00613992830806636	-0.686227232504935	-1.42104526727583
1	1.7430586018672	1.43271975992087	-1.22055492541811	0.897267010332225
0	-1.12664784593855	-1.25756962561601	-1.04653656367802	1.24058697524865
1	0.16403842317026	-0.902577802813775	1.37102621621413	1.63141342367462
0	-0.393020853411016	-0.0468872370820505	-1.21666819621117	1.54906435472106
1	0.637119050626609	-0.101052257806757	-0.620479326581277	0.453895974614222
0	-0.798956718487611	-0.234113346554934	-1.07951732248449	-1.44852609843566
0	-0.0931945714530812	-1.58204686814078	-1.39455550788071	-1.23855358713868
0	-1.14306722855227	0.47890140753302	-0.827557678372035	-0.0246364174746023
0	-0.446368241294412	0.721536421198826	0.807912416774436	0.543259960240083
0	0.810919228257444	-0.517931942239805	0.562907470266692	-1.03544907505666
0	-0.033551381314358	1.5083016341222	-1.38338881503939	-1.0746958084309
0	-1.52425201862759	0.815337066642295	-1.05224784326658	-1.28137876895366
0	1.01966118351707	-1.54275124178946	-1.1447110332803	-1.14347897859554
1	-0.272952957011205	1.62345395895643	-0.302680830723731	1.19013377448017
0	1.71312170413796	-0.973814103264368	-0.850363111436154	-0.250929487804681
0	-0.750989285089041	-1.59244543902079	0.276881583935513	1.25986586512746
1	1.24320953738381	-0.827757261508931	0.352594504185651	1.08157757890237
0	-1.4591782294721	0.738051014959186	-1.30513162683378	1.59461322359568
0	1.3793682247929	-0.871387867441717	-1.09941334757256	0.447638313907457
0	-0.0837360791140025	-0.915593094644484	1.51031022185771	0.637470932766403
0	-1.36436795200791	-1.64416365867492	1.29618472579271	0.972825025125018
1	-0.573120198532519	-0.81441651797197	1.45947106020648	-1.55253260469475
0	1.20627057352725	0.640589329459403	-1.24867404469818	1.06547658507446
0	-0.772287093645494	-1.59764517371575	-1.52132404233397	0.624520817808879
0	0.322532618010095	-1.50187775988381	0.360234752577107	-0.227887283865158
0	1.20385529276188	-0.361118894114024	-0.568502405027743	-0.853889319322851
1	-1.49830420677049	-0.0466631084262383	0.261525352048461	-1.63922935388719
0	0.731057383698273	0.433661152435587	-0.430596525086013	-0.263437422350283
1	0.717100749336731	0.748230127372988	-1.15292525853491	0.955412904514716
0	-0.111860901569332	-1.45426213168436	0.296564020424276	0.317871443419547
0	-0.207269574580551	-0.28025897052368	-0.500346873614631	1.61508041098567
0	0.234793400161115	1.60084418171838	-1.23112345505001	0.092829643203731
0	1.52769641594249	1.0561433343017	-0.76791731972674	0.0769546776056417
0	-0.936000495662734	-0.953564131036652	-0.434392706574461	0.95370680718661
0	-0.966540635864041	-0.0476376482853612	1.19998989553609	-1.37412219507368
1	-0.266267048786085	-1.6771059183365	1.03551700653833	-0.813123820925353
1	-0.572263144998196	-0.834915338583792	1.57216127003932	-0.478329175022222
1	1.30294886888576	-0.167338778231858	1.22693389056391	-0.836632983048744
0	-1.12402714529114	0.808082766532157	-1.13337595802142	-1.08329089429028
1	-0.00824571388549278	1.65852017548504	0.377065374642784	0.242345051837058
0	-0.23274508243748	-0.584219996396724	1.17483019870118	-0.0559251150574596
0	0.24215980088331	1.50228876144747	0.517987854166955	1.03201211940196
0	0.566521591303398	1.56040307657644	-0.0358475183930799	0.834005624395724
1	1.70442477400689	1.34726548001767	-0.758046147022515	-0.508847253102772
0	-0.930018818197943	-0.0375096169128767	-1.55879989693527	1.0217693175258
0	-0.8994864858357	0.957809222650229	-0.518438784537629	-0.827608578444683
1	1.06303904321585	1.01974362519069	-0.873930217347223	0.309114233533583
1	1.18599372724364	0.592788639941561	1.35733582380407	-1.14593322144459
0	-1.34881405861613	0.264137359753736	0.674502545079489	-1.08282059987634
0	1.65062695409855	-0.589454635782619	0.155665892857212	-0.912186410428228
0	-1.22946107790702	-1.71125353815163	0.264252168516659	0.9720917929636
0	-1.24250620437787	-1.49160563385183	-0.796583288339118	-0.372477952277913
0	1.51621370783827	-1.42297360130604	-1.61790417971014	1.369408452303
0	0.0401689079277878	-1.67107880669859	1.60209791238783	-1.26043422451899
0	-1.20289008527753	-0.572160219489083	0.81640530135081	1.62464895153391
0	-0.520091749493047	-1.30950943383132	-0.687656717467639	0.849906071313929
1	0.57943525335593	0.306092803809598	0.900641269641211	-0.63100842891093
0	-0.649025684235952	-1.58864197681812	1.33482258237701	-1.60019139358398
1	-0.508545276137126	-1.68312920595434	-0.342113342983918	0.606686690080179
0	-1.2276157948688	-1.1653245767896	0.817422236213284	-0.204702441158146
1	0.576105401061935	1.11776995001505	-0.823478931375726	1.27771975891397
0	-1.09623029398783	0.896184246142502	0.572290665102022	-1.41902691168954
1	1.61909423054308	-0.786624095173896	1.69362329448031	-0.154950766342256
0	1.41956907716004	-1.07483508228875	-0.350222484985323	1.29216391386952
1	1.58139463721163	-0.946772058362088	-0.0556332052690852	0.666242089108568
0	0.804867710859721	-1.50465629747174	1.13493518954915	-0.651531522394827
0	-0.44224710671034	-1.51170728136549	0.0478598846370407	0.282219453344232
0	1.00720643766278	-1.21110294891226	-1.47081611746037	1.23358692384328
0	-1.71009414730715	-1.46712992355855	-1.19617246247804	-0.178758015696831
0	1.56943525728653	-1.5696592453509	-1.09078968936378	-0.542398492560275
0	1.75805711719892	0.0638052493948748	-1.33695576282424	0.222310865378246
0	-0.487959657389663	0.972441713349263	-0.262626468128923	-0.281231772846243
1	0.889380758534824	0.650643106482672	-1.42447658679271	1.10767728217622
1	1.0491782223228	-1.48896905686325	0.279022642878235	-1.15428923434476
0	0.741929377604002	-1.65456610670844	-0.492052614540296	0.527948763225809
0	-0.0699908596019754	-0.209711402893667	0.205965863084374	-1.66295293918621
0	-0.00353092795552365	-1.17892854248999	1.4801001616108	-0.598775361801438
0	-0.662155410011337	0.732752303014572	-0.319849069564829	1.49904191082107
1	0.703645014025147	0.681939673488828	1.64094794987942	-1.62455451813079
1	1.15465678888911	1.29940620971611	-0.327352417519567	-1.40287895311253
1	-0.215082163597454	-0.60787147017001	1.57711902355958	-0.955792844088127
1	0.0673361602687309	1.59115352323704	0.684698166906147	1.64799679789664
1	0.590694366020105	1.63862962783709	1.44388963900032	-0.0271190652083215
0	-1.24413106244686	-1.58226568186864	-0.774952481898565	0.424620971514083
0	-0.533555840778486	1.32782975760634	-0.254135265935592	-1.64651334942147
0	-0.317277444673314	1.08541289627629	-1.59413111444459	-0.714036783317534
0	-1.44833619478971	0.751092517426058	-1.26516086824591	1.62013556747264
1	1.54212776215269	-0.731650828709128	0.0722410919604232	0.857916465982264
0	1.20968542040739	-0.00606221206126186	-0.372355189362325	-1.43891225310865
1	1.35457141464086	-0.256753991930166	1.1131151066561	1.03472736465926
0	1.55321250549699	0.362022320341899	-1.61576321233109	-1.25702153109599
1	-1.49369244141865	1.43866950771501	1.21774530914914	-0.300710086439884
0	-0.412590365028589	-0.897856130899248	-0.354188041760074	1.42378473074305
0	0.148983050564437	-0.789684384213748	-0.325430757090521	0.179998942508098
0	-1.37866560838897	0.78773820333746	1.61107162808904	-1.61884389133508
0	1.0801631652787	0.844082087576659	-0.0162039359554824	1.55645252502829
1	0.86116781046853	1.45392440645338	0.245126353991285	0.899138432947437
0	-1.56538365975271	-0.139642358005024	1.55357230131547	-1.40000832997906
0	-0.047597401914708	1.21583799012438	1.30981739964549	-0.448959130864333
0	1.4995820557121	-0.652915291018339	-0.754032878406086	-0.0658085031073149
0	-1.60286972130027	-1.00713712414201	0.708855380811669	0.584957086728471
0	-0.711783411597684	1.42066605132547	-0.111158118992452	0.953714955779237
0	0.0183381307380047	-1.53610613377204	-0.897311270643443	1.03237555206295
0	0.402702468301844	-0.31530958248093	0.703852324768749	-1.40425575576742
0	-0.816762430138915	-0.161403904622814	1.63792106013207	-1.10362683465304
0	-0.256092309454409	-0.299284675824167	-0.755776926002703	-1.54399667738513
0	-0.455636340205219	0.567535494946802	-0.0398484378561743	-0.866327590188751
0	1.5771883395742	0.862332484305454	-0.543978891029657	1.37265054886959
0	-1.31275650372241	1.38941148668335	-1.07983133573634	-1.66183133680032
0	-1.50226206786071	1.07707803451769	0.801282071155044	-0.909110898864538
0	1.65417424497223	-1.39675394039143	0.163300145818326	-1.10579737073342
0	-0.18757812968006	-1.10977182298534	-0.840208100887057	-1.16743244496204
1	-0.442546010282571	0.471692694310094	-1.4225212365039	0.492794634707068
0	-1.14856100688355	1.26213259068286	0.668036944012951	-0.0486643304072513
0	-1.55817834573773	0.301725906111147	1.1139009746076	0.643204675812364
0	0.572400980406101	-0.821870469678672	-1.24798231614994	-0.701325392260041
0	0.291213979304047	1.29438553226321	0.723609879302087	1.59412029696022
0	1.73459445562461	-1.0764493952987	-1.56835489628107	-0.70646639868871
1	0.38167848553456	-0.0506190564033866	-0.407064716574404	0.0852372569869691
0	-1.52020201007982	-1.68228213395982	0.861305373780801	-1.40710501104929
0	-1.17727226124828	-0.488069881582423	-0.573786570317954	0.594262584811476
0	-0.0714984020333096	-0.20970027342503	-0.113737216178316	-1.06019915497473
0	-1.74262501281309	-1.28748955332462	1.17987924200382	0.0986965011313857
0	-0.191287581342182	0.410894338981917	-0.508223051346426	1.00445972878324
0	-0.82847816456004	-0.685630835933381	-1.1503370559385	-0.622974854386004
0	1.56274684588514	-0.899511578691745	-0.613804636274911	0.636638497210439
0	0.777134255002026	-0.494215373684267	-1.0868109593626	0.909063089100573
1	-1.17382600468317	1.32557877300974	1.22786591245696	-0.79419511031833
1	-0.0687096984831627	1.65840863812962	0.628861044929681	0.594949942839816
0	0.686860077278272	0.778942216463468	-1.16797528317264	1.63900173443153
0	-0.122686793805383	1.665768540513	-0.528445836146418	0.17093472809244
0	1.62180706056863	0.122825834284168	1.20036705030353	1.43424855921883
1	0.765510822535211	-0.238174727888633	1.16996229940408	-0.97539577336028
0	-0.347686952930879	1.57000904356045	-1.13195712947833	-0.900253667234174
0	-1.33394432701953	-1.21054512811207	-0.202215795414168	-0.0539480361070006
0	-0.90194067513157	-1.4892517314092	-0.120475356131957	-0.130331147680426
0	1.29879462597412	-1.63312921955383	1.37989043608911	0.941301952143822
0	-0.210639282930406	0.370221485693309	-0.223699455044419	-1.66435736405751
0	0.0078114264139706	0.656962717590783	0.716352434758856	0.834365918626846
1	0.69275780383186	1.01300929188854	0.808781944467283	1.10125329554604
0	0.934129375969788	-1.24661316494166	-1.60052400997039	-0.618030698718173
0	-1.20094809794905	-1.17149399161845	-1.51349224591462	0.705800648683307
1	1.24876840569435	1.65229927595949	-1.33208527108077	-0.827784080746093
0	1.59240958417794	-0.357918543796285	-0.279007139915157	-0.635767001448243
0	0.327417711145582	-1.07569164851146	1.43558742025572	0.652234936078085
0	0.0232806818770307	-0.0885583229763258	-0.121432944992307	-0.256809290398091
1	-1.07960619987616	0.137964633330432	0.939523818607858	1.1750730452681
0	-1.74296376833222	-0.598004219995839	0.790142517787645	0.11400651367151
0	1.3480232427452	1.69009637177851	-1.07260372343534	0.159907283843199
0	-1.27609216690153	0.081927430426019	1.32933053887612	1.15059869340154
0	-1.66918041400455	-1.26022303320975	-1.3378743718329	-0.410282388635547
1	1.56529858345092	-0.222035754091291	-1.08540250856706	-1.11319092508458
1	-0.715465018505466	0.398732619662641	1.26165954890729	-1.03588445889851
0	-1.16944547332143	-1.02459865693304	0.505146879677606	1.18832463100379
0	-0.340787982164703	-1.25874049425043	-0.929990827150811	-0.541964741539699
1	-0.127345001048495	0.930215062842507	0.658110748704577	0.915671927388374
1	-0.217506242460393	0.450354617074529	1.65441644448552	-1.43626296684962
0	0.075373596313814	-0.754757026720303	1.37240638896132	-0.86363917284431
0	1.23743376547971	-1.06428937228364	1.6460689964692	-0.857467234866572
0	-1.55474105245025	-0.811296249232714	-0.0537556068739233	-0.376687335269814
